# Supplementary material for: Rivaroxaban versus low-molecular weight heparin plus warfarin prevents portal vein system thrombosis after splenectomy and pericardial devascularization: A randomized clinical trial
Source: EXCLI J. 2021 Mar 4;20:537–49. doi: 10.17179/excli2020-3120 (PMC8056059; doi:10.17179/excli2020-3120)
Supplement: Supplementary data [file EXCLI-20-537-s-001.xlsx]

## Sheet: clinical features 
Raw data to Table 1 (main text)
Rivaroxaban group
Patient No	Gender	Age (years)	BMI	Etiology	Child-Pugh score	WBC (×10^9/L)	Hb (×10^9/L)	PLT (×10^9/L)	ALT (U/L)	ALB (g/L)	TBIL (umol/L)	BUN (mmol/L)	PT (S)	APTT (S)	FIB (g/L)	Operation time (min)	Intraoperative blood loss (ml)	Longitudinal diameter of spleen (mm)	Portal vein diameter (mm)	Mean portal flow velocity (cm/s)	Length of stay (d)
1	Female	53	25.25	hepatitis B	6	1.36	93.6	58.1	33	33	23.6	3.7	13.2	37.6	2.3	217	122	173	13.6	20.6	8
2	Male	65	26.6	hepatitis B	6	1.43	77.6	31.8	34	32	24.3	6.5	11.6	45.6	1.9	165	114	176	15.8	17	7
3	Male	57	19.35	hepatitis B	5	0.86	84.8	40.6	42	36	19.8	6.2	15.6	44.3	1.8	127	80	204	13.5	13.1	7
4	Male	56	22.19	hepatitis B	5	2.41	116.1	45.6	38	38	16.8	5.8	14.2	40.6	2.1	134	76	216	11.2	16.4	7
5	Female	57	20.3	hepatitis C	6	5.16	115.6	39.6	33	34	22.5	6.7	16.2	39.8	1.7	135	230	185	16.5	15.7	7
6	Male	63	26.23	alcohol	7	1.65	115.6	41.2	29	33	26.2	6.4	12.5	38.7	1.8	148	114	204	15.4	22.4	8
7	Female	57	26.11	hepatitis B	6	5.26	130.4	50.6	28	35	29.8	4.5	16.4	35.2	1.9	123	76	188	15.7	17.3	7
8	Male	56	21.17	hepatitis B	6	0.94	113.2	38.5	34	29	25.4	4.4	15.8	37.6	3.5	116	75	214	14.5	16.1	6
9	Male	67	20.42	hepatitis B	7	1.25	81.3	37.6	34	34	23.3	4.1	16.3	35.3	2.1	212	85	240	11.5	15.7	6
10	Male	55	29.2	hepatitis B	9	1.65	124.4	27.7	32	30	22.1	4.9	14.2	37.6	2.6	224	70	244	17.1	17.7	7
11	Male	56	29.5	hepatitis C	7	0.89	136.4	28.6	34	34	21.4	5.4	13.9	42.4	2.3	167	102	158	13.8	20.3	9
12	Female	57	26.67	hepatitis B	8	5.14	94.4	43.5	35	27	16.5	6.7	16.4	38.3	3.2	164	350	153	17.1	14.7	9
13	Male	63	26.39	hepatitis B	6	1.26	89.6	36.3	31	29	22.8	7.2	12.7	34.8	2.4	183	101	169	15.9	15.4	11
14	Male	56	21.62	hepatitis B	8	0.83	121.3	41.8	34	30	26.5	6.5	16.6	45.2	3.1	132	75	212	16.4	17.2	11
15	Male	61	26.65	alcohol	5	2.26	98.8	40.1	29	35	30.1	3.3	16	43.2	2.1	124	88	189	16.8	20.7	6
16	Female	61	26.32	hepatitis B	6	5.81	91.4	33.8	37	31	25.7	7.1	16.5	37.9	1.9	113	82	210	15.8	14.9	7
17	Female	54	22.89	hepatitis B	5	1.56	83.6	32.6	32	40	23.9	6.8	14.4	38.5	2.2	105	139	160	15.9	15.9	8
18	Male	46	20.2	hepatitis B	5	2.05	94.2	47.6	30	36	24.6	5.4	14.1	35.2	1.9	119	68	151	14.8	14.7	7
19	Female	45	20.19	hepatitis C	6	5.66	90.4	31.6	31	33	20.1	3.3	13.4	45.2	1.5	115	65	167	13.9	21.2	7
20	Female	51	25.12	hepatitis B	5	1.34	96.4	33.2	36	38	17.1	6.4	16.8	43.9	1.6	114	70	177	14.2	15.8	8
21	Male	74	22.39	hepatitis C	6	0.94	86.4	47.6	35	34	22.2	7.1	14.8	43.7	1.7	216	80	164	13.5	18	7
22	Female	47	26.12	hepatitis B	6	0.87	88.9	40.5	36	33	25.9	4.7	15.4	39.4	2.3	209	70	156	14.2	12.7	7
23	Male	46	25.66	hepatitis B	6	2.65	110.4	29.6	35	34	29.5	2.7	16.3	44.5	1.9	143	77	165	15.1	11.4	7
24	Female	77	26.47	hepatitis B	6	2.89	97.6	34.6	39	29	25.1	6.5	12.8	40.8	1.8	131	110	174	13.9	18.7	9
25	Female	45	22.15	hepatitis B	8	5.39	97.5	35.6	33	26	22.4	6.1	14.6	40	2.1	188	75	176	13.5	17.6	8
26	Male	56	23.38	hepatitis B	6	3.26	96	40.6	36	33	28.2	5.3	14.2	38.9	2.1	137	114	232	15.5	17.9	6
27	Male	43	23.63	hepatitis B	5	2.83	95.6	58.3	31	45	27.8	6.8	16.5	39.4	2.2	129	73	190	16.1	11.7	7
28	Female	46	27.08	hepatitis B	6	1.26	85.6	43.8	26	30	25.4	6.1	15.2	41.8	1.9	118	126	198	12.5	10.7	7
29	Male	37	19.98	hepatitis B	5	5.36	80.4	56.1	38	42	13.3	7.3	13.9	40.2	2.1	110	75	191	13.2	19.3	6
30	Male	51	26.08	hepatitis B	6	3.41	93.2	29.8	31	32	24.4	3.1	13.4	44.3	2.8	124	110	167	15	12.5	6
31	Female	74	22.67	hepatitis B	6	2.36	90.4	28.6	32	32	18.5	4.9	12.7	45.8	2.3	120	123	165	15.5	19.3	7
32	Male	51	23.4	alcohol	5	0.74	92.4	29.5	30	41	14.5	5.5	13.7	38.8	2.4	129	80	175	12.7	18.1	9
33	Male	65	24.3	hepatitis B	6	1.25	89.4	27.6	32	34	20.2	5.4	14.8	38.5	1.8	149	75	187	13.1	18.2	8
34	Female	62	25.64	hepatitis B	6	1.63	98	29.2	35	33	16.8	6.7	15.7	41.6	2.1	164	65	156	12.5	18.7	8
35	Male	47	24.6	hepatitis B	6	2.64	96.4	34.8	30	34	22.5	5.7	12.4	43.9	2.2	185	118	201	15	22.2	7
LMWH plus warfarin group
1	Male	46	27.1	hepatitis C	6	5.05	92.7	40.8	31	32	19.5	6.8	15.9	40.5	3.1	144	75	169	11.8	21.5	9
2	Male	64	23.69	hepatitis B	6	2.73	86.7	34.5	39	29	16.5	7.3	16.4	39.4	2.3	157	98	167	14.8	18.6	8
3	Male	65	25.42	hepatitis B	5	2.33	83.9	33.3	33	43	21.6	6.6	14.3	35.9	1.5	132	62	177	16.4	14.8	8
4	Female	49	26.16	hepatitis B	6	1.26	105.1	48.3	39	31	25.3	2.4	14	42.3	1.9	125	75	189	13.3	15.7	6
5	Female	55	23.19	hepatitis B	5	3.04	114.7	32.3	34	36	28.9	6.2	13.3	36.3	1.6	251	79	158	10.5	17.5	7
6	Male	56	24.42	hepatitis B	6	5.28	114.7	33.9	30	34	24.5	5.9	16.7	39	1.5	243	136	203	14.3	20.5	7
7	Female	62	24.67	hepatitis C	6	3.79	129.5	48.3	36	33	21.8	5.5	14.7	43.1	1.8	176	75	153	14.8	13.6	6
8	Female	57	28.1	hepatitis B	6	3.15	112.3	45.2	34	34	27.6	5.4	13.8	39	1.4	163	82	179	13.3	16.2	6
9	Male	63	22.6	hepatitis C	7	3.22	79.5	39.9	35	32	27.2	6.5	13.3	40.9	1.5	192	64	185	13.4	15	7
10	Male	51	27.1	hepatitis B	6	2.65	123.5	35.5	33	29	24.8	7.2	12.6	40.1	1.6	141	119	168	15.1	19.1	9
11	Male	56	23.69	hepatitis B	7	1.75	135.5	38.3	35	34	12.7	4.8	13.6	45.2	1.2	133	111	206	12.9	11.3	8
12	Female	67	27.58	hepatitis B	6	3.83	93.5	38.4	37	32	23.8	6.6	12.7	41.5	2.2	226	86	218	15.1	19.6	8
13	Male	51	25.63	hepatitis B	6	0.75	92.1	35.4	34	29	17.9	6.3	14.5	40.7	1.8	174	93	167	15.8	18.4	7
14	Male	66	23.17	hepatitis B	6	2.13	130.4	41.7	34	32	21.9	5.9	13.1	39.6	1.7	136	131	246	11.5	18.6	8
15	Female	58	29.21	hepatitis B	6	1.64	87.6	40.6	40	30	19.6	6.8	11.5	44.9	3.3	123	61	200	15.8	22.2	12
16	Male	52	27.34	hepatitis C	6	2.02	88.7	30.3	36	34	16.2	6.2	15.5	45	1.6	146	83	216	14.7	20.5	11
17	Male	56	19.19	hepatitis B	6	3.03	84.6	31.9	29	32	21.9	5.4	14.1	46.5	1.8	138	89	242	16.5	18.4	8
18	Male	65	23.56	hepatitis B	7	1.32	86.3	46.3	37	34	25.6	2.2	16.1	39.5	1.7	127	96	216	10.4	17.3	8
19	Female	54	22.31	hepatitis C	6	4.02	109.5	39.2	36	33	26.8	7.1	11.4	43.2	1.5	119	93	170	11.3	16.4	8
20	Male	71	29.38	hepatitis B	6	2.25	87.6	28.3	37	34	24.8	5.6	16.3	35.5	3.1	133	99	165	15	19.4	6
21	Female	62	30.27	hepatitis B	5	2.8	85.5	33.3	35	36	22.7	6.5	16.7	41.9	2.1	129	148	171	16.1	16	6
22	Male	55	22.58	hepatitis B	9	2.55	78.5	34.3	37	28	23.4	4.6	16.2	43.9	1.3	138	77	243	18.5	12.7	9
23	Male	54	27.08	alcohol	5	3.04	110.5	39.3	33	36	23	4.5	14.1	35.6	1.9	158	70	161	15.6	17.6	8
24	Female	45	21.34	hepatitis B	5	5.62	116.7	57	34	41	23.7	4.2	13.8	44.7	2.4	173	94	176	14.1	19.1	6
25	Male	65	29.65	hepatitis B	6	1.14	82.1	42.5	41	32	19.2	5	16.3	35.9	2.2	201	115	166	10.2	15.3	8
26	Male	46	28.54	hepatitis B	8	1.64	85.1	30.3	37	31	19.4	5.5	12.6	45.9	3.1	112	77	158	13.5	10.1	7
27	Male	46	23.19	hepatitis B	5	2.04	94.7	35.3	32	42	21.9	5.5	16.5	44.6	2.3	114	83	167	13.8	18.3	8
28	Female	47	21.05	hepatitis B	5	5.28	84.7	36.3	28	36	18.9	6.8	15.3	42.3	1.7	128	107	176	11.9	12	7
29	Male	54	22.36	alcohol	5	2.53	79.5	41.3	23	37	15.9	5.8	16.2	44.6	1.8	124	104	178	16.9	13.7	8
30	Male	62	28.12	hepatitis B	5	1.53	92.3	59	32	35	22.2	4.8	14.1	40.1	3.4	123	111	234	13.2	24.2	7
31	Female	53	22.62	hepatitis B	5	5.22	89.5	44.5	33	38	25.9	3.8	16.4	42.5	2.1	215	70	162	14.2	17.9	8
32	Male	55	27.12	hepatitis B	6	2.65	91.5	56.8	31	30	22.5	6.6	15.1	30.3	3.3	218	223	225	11.7	18.2	6
33	Male	54	23.71	hepatitis B	5	5.21	88.5	30.5	33	42	25.1	6.2	15.9	46.3	2.4	152	87	168	17.1	17	8
34	Female	49	29.12	hepatitis B	5	0.95	97.1	39.3	36	40	23.3	5.4	12.7	45	2.5	140	107	212	10.5	14	9
35	Male	59	23.15	hepatitis C	6	2.44	95.5	30.2	31	34	24	6.9	14.7	42.3	2.2	197	160	172	12.4	19.6	10
BMI, body Mass Index; WBC, white blood cell; Hb, hemoglobin; PLT, platelets; ALT, alanine transaminase; ALB , albumin; TBIL, total bilirubin; BUN, blood urea nitrogen; PT, prothrombin time; APTT, activated partial thromboplastin time; FIB, fibrinogen.

## Sheet: platelet level
Raw data to Table 2 (main text)
Platelet level (×10^9/L)
	POD7		POD14		POD21		POM1		POM2		POM3		POM4		POM5		POM6		POM7		POM8		POM9		POM10		POM11		POM12
Patient No	Rivaroxaban	LMWH plus warfarin	Rivaroxaban	LMWH plus warfarin	Rivaroxaban	LMWH plus warfarin	Rivaroxaban	LMWH plus warfarin	Rivaroxaban	LMWH plus warfarin	Rivaroxaban	LMWH plus warfarin	Rivaroxaban	LMWH plus warfarin	Rivaroxaban	LMWH plus warfarin	Rivaroxaban	LMWH plus warfarin	Rivaroxaban	LMWH plus warfarin	Rivaroxaban	LMWH plus warfarin	Rivaroxaban	LMWH plus warfarin	Rivaroxaban	LMWH plus warfarin	Rivaroxaban	LMWH plus warfarin	Rivaroxaban	LMWH plus warfarin
1	317	172	262	258	409	260	253	190	211	247	231	184	169	454	259	329	280	231	158	230	173	212	159	207	182	220	181	206	184	207
2	216	215	354	353	418	352	204	292	234	235	255	387	148	193	217	244	313	224	376	213	255	256	154	190	192	139	153	108	135	320
3	234	196	404	594	232	188	155	322	190	213	225	123	237	198	225	177	322	252	168	168	219	275	169	145	186	175	201	171	186	178
4	213	340	552	510	365	326	162	188	211	223	243	209	128	136	201	190	234	216	250	217	216	212	172	194	158	299	257	167	193	186
5	243	179	496	368	238	382	183	270	370	275	284	323	164	335	266	225	188	157	114	204	118	131	195	181	206	177	243	212	114	162
6	229	184	488	276	318	192	199	314	228	233	234	269	299	212	205	369	205	227	211	223	181	167	151	195	262	107	205	225	143	127
7	303	116	360	474	247	186	156	328	244	223	248	267	240	267	201	198	220	346	113	372	177	291	292	149	248	174	193	183	191	210
8	181	322	452	483	404	258	232	274	218	121	192	261	242	216	305	112	223	182	176	150	222	169	331	127	210	152	171	191	225	163
9	324	198	288	297	273	306	398	272	213	191	127	317	275	203	382	279	154	206	172	132	235	199	169	109	198	101	181	167	175	193
10	105	293	426	430	341	362	254	209	354	241	203	127	148	222	341	257	233	184	217	249	193	166	105	226	176	245	145	132	203	122
11	249	202	482	303	283	348	272	261	233	187	369	121	228	321	243	151	122	227	330	182	201	144	179	159	186	373	247	215	244	179
12	188	189	292	383	265	310	354	189	184	289	281	193	157	199	207	127	213	210	188	195	177	193	174	172	150	189	177	168	194	160
13	293	208	286	312	409	198	363	292	235	319	154	241	314	218	174	245	149	165	196	230	142	237	315	207	252	227	143	198	208	293
14	225	307	258	469	286	376	277	128	242	285	234	296	183	226	239	225	184	214	172	274	255	265	194	251	282	221	231	127	152	102
15	231	225	406	338	486	286	310	266	163	267	163	283	251	234	242	344	225	201	137	293	178	181	145	270	148	146	189	184	287	294
16	107	204	462	306	445	452	183	322	192	248	320	241	193	130	173	180	227	220	250	230	208	219	296	207	236	324	229	265	163	158
17	302	232	448	348	303	396	263	132	240	259	189	233	275	248	252	204	240	269	173	149	137	213	103	326	194	217	227	298	223	140
18	111	220	410	330	211	388	192	126	264	197	157	202	279	181	141	182	198	147	203	185	194	138	124	162	234	145	163	207	241	204
19	198	116	298	574	287	334	349	198	234	306	199	216	196	194	232	125	206	129	132	309	275	256	153	186	232	199	221	299	114	134
20	144	234	476	351	453	332	218	246	252	158	202	273	296	229	168	106	182	246	189	187	308	209	201	164	168	155	217	163	194	213
21	130	167	386	551	509	269	286	302	334	186	225	231	255	173	203	250	247	179	270	117	217	137	225	194	326	220	155	245	123	409
22	226	182	250	273	287	311	228	288	243	389	181	221	213	202	244	489	260	192	303	184	309	212	195	261	222	203	245	209	280	188
23	244	215	452	324	391	322	210	250	257	125	322	123	221	216	246	194	183	227	312	162	183	195	213	239	160	158	183	139	149	137
24	213	159	482	275	385	260	354	138	179	211	461	189	197	283	279	132	213	271	324	111	163	150	254	188	250	207	157	218	144	164
25	241	188	348	282	227	321	231	316	136	325	199	239	263	261	152	126	142	290	178	255	281	199	204	232	188	194	177	214	159	415
26	246	202	436	303	219	186	231	226	212	271	135	185	201	155	232	208	199	214	195	383	231	186	218	260	162	213	187	193	162	182
27	225	211	594	319	193	162	390	392	378	269	209	287	197	131	161	163	168	281	210	199	149	205	162	176	154	362	140	132	185	180
28	243	235	434	352	288	254	248	336	290	263	204	317	301	249	218	212	386	259	113	237	228	314	297	214	204	140	191	169	141	168
29	176	121	532	518	529	304	164	126	163	319	345	283	295	329	187	199	178	108	144	231	224	132	173	208	252	122	183	210	282	148
30	341	117	268	574	208	150	238	102	243	129	224	265	237	248	455	218	260	252	223	156	203	114	233	233	196	239	155	187	321	166
31	274	235	526	352	259	352	233	194	172	123	175	246	239	184	197	317	124	280	112	334	142	231	251	211	188	172	267	205	159	117
32	168	304	422	456	210	382	474	244	329	195	326	257	203	208	279	195	221	196	203	227	179	164	124	204	160	185	183	173	195	201
33	147	234	360	459	217	248	212	251	198	243	133	195	198	186	143	214	123	234	139	155	220	176	204	222	252	220	221	153	169	103
34	211	170	450	282	238	336	260	262	266	299	154	304	235	129	240	222	186	228	174	209	197	147	133	196	188	264	164	271	164	166
35	130	194	286	291	254	494	320	200	208	285	183	156	238	210	142	250	182	253	215	165	215	189	290	137	126	276	199	222	203	195
POD, postoperative day; POM, postoperative month.

## Sheet: PVST incidence
Raw data to Table 3 (main text)
Rivaroxaban Group
Patient No.	25	27	31	34	13	11	14	8	20	21	3	7	24	29	28	35	2
POD 7	PVST	PVST	PVST	PVST	PVST	PVST	PVST	PVST	PVST	PVST	PVST	PVST	PVST	PVST	PVST	PVST	PVST
POD 14		PVST	PVST	PVST	PVST	PVST	PVST	PVST	PVST	PVST	PVST	PVST	PVST	PVST	PVST	PVST	PVST
POD 21			PVST	PVST	PVST	PVST	PVST	PVST	PVST	PVST	PVST	PVST	PVST	PVST	PVST	PVST	PVST
POM 1							PVST	PVST	PVST	PVST	PVST	PVST	PVST	PVST	PVST	PVST	PVST
POM 2										PVST	PVST	PVST	PVST	PVST	PVST	PVST	PVST
POM 3													PVST	PVST	PVST	PVST	PVST
POM 4													PVST	PVST	PVST	PVST	PVST
POM 5														PVST	PVST	PVST	PVST
POM 6															PVST	PVST	PVST
POM 7																PVST	PVST
POM 8																PVST	PVST
POM 9																	PVST
POM 10																	PVST
POM 11																	PVST
POM 12
LMWH plus warfarin Group
Patient No.	3	1	4	35	16	17	11	14	19	25	28	30	6	5	31	20	10	18	22	8	9	2	33	32	24
POD 7	PVST	PVST	PVST	PVST	PVST	PVST	PVST	PVST	PVST	PVST	PVST	PVST	PVST	PVST	PVST	PVST	PVST	PVST	PVST	PVST	PVST	PVST	PVST	PVST	PVST
POD 14		PVST	PVST	PVST	PVST	PVST	PVST	PVST	PVST	PVST	PVST	PVST	PVST	PVST	PVST	PVST	PVST	PVST	PVST	PVST	PVST	PVST	PVST	PVST	PVST
POD 21				PVST	PVST	PVST	PVST	PVST	PVST	PVST	PVST	PVST	PVST	PVST	PVST	PVST	PVST	PVST	PVST	PVST	PVST	PVST	PVST	PVST	PVST
POM 1						PVST	PVST	PVST	PVST	PVST	PVST	PVST	PVST	PVST	PVST	PVST	PVST	PVST	PVST	PVST	PVST	PVST	PVST	PVST	PVST
POM 2									PVST	PVST	PVST	PVST	PVST	PVST	PVST	PVST	PVST	PVST	PVST	PVST	PVST	PVST	PVST	PVST	PVST
POM 3												PVST	PVST	PVST	PVST	PVST	PVST	PVST	PVST	PVST	PVST	PVST	PVST	PVST	PVST
POM 4												PVST	PVST	PVST	PVST	PVST	PVST	PVST	PVST	PVST	PVST	PVST	PVST	PVST	PVST
POM 5													PVST	PVST	PVST	PVST	PVST	PVST	PVST	PVST	PVST	PVST	PVST	PVST	PVST
POM 6															PVST	PVST	PVST	PVST	PVST	PVST	PVST	PVST	PVST	PVST	PVST
POM 7																	PVST	PVST	PVST	PVST	PVST	PVST	PVST	PVST	PVST
POM 8																			PVST	PVST	PVST	PVST	PVST	PVST	PVST
POM 9																			PVST	PVST	PVST	PVST	PVST	PVST	PVST
POM 10																					PVST	PVST	PVST	PVST	PVST
POM 11																							PVST	PVST	PVST
POM 12																								PVST	PVST
POD, postoperative day; POM, postoperative month

## Sheet: liver decompensation
Raw data to Table 4 (main text)
Rivaroxaban Group
	Patient No.
Liver decompensation	2	29	20	27	11	24	13	5
Jaundice	2	29	20
Ascites	2	29
Hepatic encephalopathy	2
Variceal bleeding	2
Coagulopathy	2
LMWH plus warfarin Group
	Patient No.
Liver decompensation	24	32	33	8	18	14	22	30	17	16
Jaundice	24	32	33	8	18
Ascites	24	32	33
Variceal bleeding				8
Coagulopathy				8

## Sheet: ALT
Raw data to Table 5 (main text)
Rivaroxaban ALT
Patient No	Baseline	POD7	POD14	POD21	POM1	POM2	POM3	POM4	POM5	POM6	POM7	POM8	POM9	POM10	POM11	POM12
1	33.4	64.4	42.2	34.9	36.3	36.8	34.2	32.2	35.5	30.4	29.1	29.6	30.3	36.9	30.8	35.5
2	35.2	46.3	46.6	36.8	40.6	33.7	39.5	33.7	33.6	38.2	24.9	36.7	37.2	32.4	37.9	37.9
3	31.8	63.8	36.8	23.5	35.2	33.6	21.8	25.3	25.1	32.7	31.7	34.8	35.1	30.3	30.4	34.6
4	46.4	77.7	39.4	38.2	31.2	34.5	36.6	40.9	30.6	28.6	35.9	38.6	41.8	35.2	37.5	25.3
5	31.8	63.2	44.3	33.7	48.2	35.4	32.4	30.3	29.9	45.5	34.8	33.1	31.3	34.5	33.9	24.8
6	27.6	59.1	49.2	29.6	27.6	22.3	36.8	26.1	25.6	24.8	40.1	40.2	37.8	36.5	32.3	32.7
7	34.4	66.4	42.2	36.5	39.7	37.2	33.6	36.9	36.3	36.8	36.2	33.7	28.1	33.3	38.3	39.6
8	33.6	65.3	38.5	35.8	26.6	32.1	33.4	32.1	31.4	23.6	29.1	39.8	20.8	38.1	30.7	35.5
9	37.5	69.3	45.3	39.8	41.5	28.4	28.6	33.6	32.8	38.4	36.3	36.2	35.5	33.7	44.3	37.2
10	32.2	64.1	44.8	34.6	39.2	35.9	35.7	30.7	29.8	36.3	39.4	34.6	40.1	31.7	25.3	33.7
11	58.9	70.9	46.4	61.4	32.5	34.8	33.8	37.4	36.4	29.2	31.6	40.3	37.7	38.7	26.6	36.4
12	31.4	63.5	33.5	34.4	35.2	38.7	37.6	30.3	29.2	31.8	37.8	35.4	30.9	34.7	32.6	26.5
13	28.3	60.5	47.8	31.9	36.9	33.3	32.1	37.8	36.6	33.4	28.6	46.6	33.5	36.5	36.8	29.2
14	35.2	77.5	45.3	38.1	33.4	40.5	39.2	33.8	32.5	29.8	43.4	27.1	25.1	33.1	31.3	33.1
15	33.1	65.5	38.7	36.6	34.1	33.1	32.7	42.2	40.8	45.4	33.2	28.9	31.5	35.9	27.2	30.8
16	39.8	72.3	50.9	42.8	34.3	40.3	38.8	38.2	36.7	30.5	39.1	34.3	34.5	26.1	44.6	36.5
17	21.3	63.9	37.5	34.4	35.9	36.8	35.2	29.8	28.2	42	30.9	39.1	40.4	28.9	25.3	25.9
18	35.8	68.5	38.7	49.3	22.6	35.3	33.6	44.6	42.9	18.6	38.7	33.6	33.8	33.6	35.3	21.2
19	26.1	58.9	26.2	29.4	37.3	41.4	39.3	36.4	34.6	33.2	33.2	29.5	29.6	30.7	26.1	38.8
20	18.8	61.7	45.9	32.2	32.8	33.9	34.4	37.3	35.4	28.6	29.1	47.7	36.4	36.5	36.9	34.2
21	33.5	66.5	27.6	37.2	28.7	47.6	45.6	35.7	33.7	24.4	44	28.3	35.6	25.1	34.6	32.5
22	37.9	71.9	44.9	41.5	35.6	28.7	26.1	39.9	27.8	31.2	25.3	37.6	39.5	40.7	27.7	26.8
23	32.4	65.1	58.6	36.1	34.9	30.1	27.9	34.4	32.2	35.4	37.3	25.4	34.2	31.1	30.2	26.3
24	28.3	61.6	43.9	32.1	38.9	36.2	33.3	30.3	28.1	34.3	24.1	39.2	60.9	30.9	35.5	30.5
25	35.2	68.6	39.6	49.1	33.7	40.5	38.1	47.2	25.4	39.6	38.9	36.9	33.4	35.8	32.3	32.2
26	34.5	68.3	46.7	28.5	40.5	35.1	32.6	36.5	34.3	35.7	36.8	32.7	35.4	32.9	32.1	32.3
27	36.5	70.1	45.4	40.6	33.5	31.1	28.5	38.5	36.3	28.6	29.7	38.5	37.2	30.7	32.9	34.5
28	33.3	57.4	49.2	27.5	41.1	48.6	46.7	29.3	27.1	36.1	32.3	35.2	33.8	31.3	33.7	30.5
29	38.1	71.9	43.8	42.4	37.2	27.4	27.3	40.1	22.6	39.1	33.9	40.5	36.5	39.9	20.5	39.3
30	35.7	69.6	50.4	40.1	35.7	39.5	36.6	37.7	32.2	30.5	30.3	22.8	38.5	31.3	35.3	30.4
31	28.9	62.5	42.8	33.4	41.8	26.4	24.4	30.9	28.7	36.5	45.9	37.6	35.3	29.1	31.1	28.3
32	31.5	75.6	39.6	36.1	33.5	41.3	38.2	33.5	39.3	28.1	34.3	33.4	39.9	33.3	26.3	32.5
33	23.1	62.4	56.4	37.8	48.4	39.1	35.9	35.1	32.9	42.9	42.5	37.8	34.4	36.1	33.4	34.8
34	29.5	63.8	44.2	24.3	28.5	32.3	31.7	31.5	29.3	32.9	19.1	34.6	30.3	33.4	32.5	32.6
35	32.5	51.5	50.8	35.9	31.3	34.9	37.5	42.1	30.9	45.6	33.7	34.1	37.2	39.1	36.3	27.6
LMWH plus warfarin ALT
Patient No	Baseline	POD7	POD14	POD21	POM1	POM2	POM3	POM4	POM5	POM6	POM7	POM8	POM9	POM10	POM11	POM12
1	33.5	65.9	48.7	36.7	34.8	31.9	36.5	39	35.5	33.3	34.7	31.8	36.8	30.5	29.8	29.3
2	35.4	47.9	53.2	33.5	35.6	36.7	32.4	33.6	32.6	30.7	39	37.4	40.4	38.4	34.3	35.2
3	32.1	65.5	33.5	30.3	35.9	33.9	40.7	41.2	30.4	36.7	29.1	32.4	29.8	33.4	31.4	32.1
4	46.8	79.5	46.2	34.1	37.6	39.8	36.6	32.6	29.7	26.1	31.6	43.5	41.6	35.6	37.2	36.4
5	32.3	65.1	51.2	34.9	24.4	28.5	29.9	34.5	39.6	21.4	36.4	23.9	45.7	40.1	25.8	35.4
6	28.2	61.1	56.2	21.7	39.2	44.2	44.8	36.2	30.4	36.8	41.2	25.6	29.8	24.9	41.4	40.8
7	35.1	68.5	49.3	36.5	34.8	34.7	36.7	32.7	28.8	34.2	34.1	30.9	42	37	31.8	30.7
8	34.4	67.5	45.7	31.3	29.7	24.6	37.7	35.3	33.2	30.2	30.3	35.6	37.5	23.9	21.6	36
9	38.4	91.6	52.6	27.5	36.1	29.6	36.2	37.2	35.8	28.1	37.4	25.6	33.5	38.8	26.5	37.3
10	33.2	66.5	52.2	34.9	35.4	36.8	40.5	29.9	33.1	32.3	36.4	25.8	42.2	36.8	33.6	40.5
11	39.4	73.4	53.9	33.7	39.5	34.7	35.6	38.4	38.8	34.6	37.9	40.8	33	29.3	31.4	32.8
12	32.6	66.1	41.1	37.5	34.4	55.4	31.2	32.8	30	32.4	39.4	24.4	29.3	32.8	42	39.1
13	29.6	63.2	55.5	32.6	41.3	44.1	48.1	28.6	34.4	27.4	39.1	33.6	42.8	33.7	40.6	39.4
14	36.6	80.3	53.1	39.1	34.4	25.6	37.5	35.4	36.2	35.7	36.5	24.3	39.5	30.2	32.6	28.6
15	34.6	68.4	46.6	38.2	42.1	33.5	39.6	30.4	32.8	38.1	29.8	32.5	32.1	45.9	29.8	34.8
16	41.4	75.3	58.9	40.5	38.3	37.8	30.5	37.4	35.6	34.8	41.9	32.6	43.5	30.6	34.2	40.8
17	23.3	67.7	45.6	37.1	36.9	38.3	41.4	35.4	25.8	25.5	28.4	28.7	29.3	42.2	36.4	32.7
18	37.6	82	46.9	35.7	43.1	33.9	39.1	42.2	28.6	35.8	29.5	29.6	29.7	23.9	29.9	40.6
19	28.3	100.5	74.5	41.9	34.9	51.9	32.4	31.8	33.3	32.9	16.9	34.1	36.4	33.8	47.8	23.7
20	40.8	63.4	54.3	34.5	49.9	36.9	35.1	38.4	30.4	39.1	36.5	39.3	35.3	29.1	32.7	28.8
21	33.8	68.3	36.1	48.3	30.1	36.3	36.8	28.8	36.2	32.3	18.1	21.5	36.2	24.5	30.5	43.6
22	38.3	73.8	53.5	29.5	33	38.4	33.3	21.6	24.8	26.6	35.3	38.2	32.7	31.4	33.1	24.8
23	32.9	67.1	65.1	51	36.4	35.3	40.4	36.4	40.4	27.1	48.9	31.9	33.4	35.8	30.8	36.7
24	28.9	63.7	50.5	37.2	40.8	40.2	32.1	41.1	30.8	30.3	34.1	36.2	27.9	34.7	35.6	23.4
25	35.9	84.8	46.3	41.6	35.5	25.9	33.5	38.8	30.6	29.5	29.7	33.3	22.8	40.1	21.5	38.1
26	35.3	62.6	48.5	36.3	31.6	28	25	32.1	36.6	32.1	36.7	32.6	24.1	35.8	23.2	35.9
27	37.4	53.5	61.7	32.4	48.7	41.1	40.5	34.8	32.1	34.3	35.3	29.2	36.4	28.9	36.3	28.7
28	34.3	59.9	56.2	40.8	28.2	37.2	29.8	36.5	38.4	30.3	39	34.5	30	36.4	32.7	31.2
29	39.2	74.5	40.9	32.3	40.4	39.1	25.5	33.5	34.9	39.8	33.5	32.7	16.8	39.5	35.9	32.7
30	36.9	72.3	56.9	28.6	27.4	35.8	36.2	46.1	34.2	35.7	36.7	36.4	28.9	31	30.6	29
31	30.2	65.3	49.4	45.6	42.4	38.7	31.3	42.1	36.2	37.4	32.3	30.8	20.5	36.6	33.4	40.5
32	32.9	78.5	46.3	46.2	40.2	39.2	32.7	33.7	33	33.9	24.8	37.8	26.5	28.3	30.8	34.8
33	24.6	65.1	63.2	51.4	33.6	38.1	29.7	29.4	37.8	36.6	43.4	31.2	32.5	43.2	32.6	40.9
34	31.1	66.6	51.1	43.1	36.4	43.9	36.3	36.1	33.4	26.7	33.4	37.2	29.5	33.3	38.3	27.4
35	34.2	104.4	84.8	39.3	38.2	40.2	29.1	35.2	31.4	29.4	39.9	33.5	32.3	36.1	34.8	31.9

## Sheet: TBIL
Raw data to Table 5 (main text)
Rivaroxaban TBIL
Patient No	Baseline	POD7	POD14	POD21	POM1	POM2	POM3	POM4	POM5	POM6	POM7	POM8	POM9	POM10	POM11	POM12
1	27.2	28	27.3	34.3	16.5	13.4	17.4	19.8	10.4	18.9	14.8	11.3	13.8	8.4	14.5	13.8
2	25.3	30.3	24.8	21.5	23.5	17.8	14	14.3	13.1	12.4	12.2	8.3	11.1	13.1	8.7	10.3
3	16.4	26.9	19.7	14.5	15.9	12.2	10.6	11.8	14.8	11.7	11.4	10.7	7.2	10.2	13.7	17.4
4	21.8	17.5	21.8	13.9	22.9	10.6	14.2	13.1	11.3	13.4	13	17.7	6.3	16	11.1	9.1
5	21.5	16.9	26.2	18.6	19.2	15.5	14.8	14.9	18.4	17	16.5	14	11.5	4.6	15.8	10.5
6	16.6	24.7	10.9	13.3	17.5	16.4	11.4	16.5	10.1	11.6	13.1	12.3	6.8	10.2	10.5	11.2
7	27.2	31.5	22.9	16.1	23.4	13.4	16.1	12.9	11.5	13.5	12.8	9.2	14.6	10.6	13.3	17.5
8	22.2	27.3	23.7	22.2	15.7	9.7	10.6	15.4	13	18.9	12.1	10.5	9.9	14.4	11.4	6.8
9	23.5	28.9	24.5	19.2	29.2	16.5	16.6	17.2	18.5	14.8	13.9	12.4	7.8	5.3	16.4	12.5
10	20.4	25.3	22.4	18.1	10.1	16	13.8	9.8	7.8	13.2	12.2	14.9	11.9	12.4	15.3	13.2
11	28.9	27.9	14.8	19.5	11.3	17.6	12.4	18.2	13.5	14.1	10.6	6.1	14.1	10.2	8.7	8.3
12	19.6	17.9	18.2	20.9	17.2	17.7	16	12.5	14.2	10.3	9.1	12.8	11.8	16.8	18.1	9.7
13	26.9	20.5	19	20.5	21.3	19	10.9	8.2	9.3	13.7	12.4	16.1	6.7	19.4	17.7	16.7
14	22.7	24.3	25.4	17.8	15.7	16.5	17.2	14.9	10.7	20.3	18.9	10.5	14.9	15.8	15	13.3
15	30.9	21.9	31.2	38.2	11.5	15.9	16.1	9.8	7.7	12.8	11.3	6.3	8.2	8.6	8.2	16.1
16	26.7	27.5	15.6	23.8	28.8	12.1	8.2	16.7	14.3	8.1	16.5	9.6	13.8	12.8	14.2	7.5
17	18.1	16.8	27.1	19.4	9.4	18.7	14.6	14.6	7.1	9.8	8.1	14.2	8.4	13.2	6.6	18.4
18	32.7	22.5	18.7	20.4	19.3	19.8	13.6	11.3	14.5	10.1	8.3	7.1	14.6	8.7	7.6	16.1
19	24.3	29.5	18.5	24.3	10.2	17.4	19.3	10.8	10.4	16.9	11.5	8.8	11.6	11.6	15.1	9.4
20	27.9	24.8	23.7	17.2	20.7	17.1	11.4	17.3	18.7	15.5	13.5	15.5	13.7	11.5	14.4	12.1
21	23.2	22.3	19.6	23.3	18.3	12.1	15.7	7.6	14.6	16.3	14.2	13.1	10.8	10.8	11.4	13.5
22	17.2	17.2	25.8	15.8	11.3	16.1	16.2	20.3	7.9	12.7	10.5	6.1	12.2	12.8	13.2	9.4
23	21.5	16.6	20.1	29.3	13.7	17.6	17.3	15	12.8	13.3	8.1	8.5	17.4	9.6	8.9	17.7
24	17.3	21.5	18.9	14.4	18.9	12.9	13.7	19.6	14.7	17.7	15.3	13.7	8.5	14.4	11.6	13.6
25	14.5	22.3	24.2	19.9	15.6	8.6	17.5	17.2	15.7	12.5	10	10.9	11.6	10.5	7.1	6.9
26	23.3	22.3	19.8	20.8	15.3	10.7	12.9	10.4	14.2	13.7	11.1	10.1	10.1	12.3	14	14.8
27	35.2	24.4	12.8	15.3	16.4	23.8	18.9	12.3	18.5	15.9	13.2	13.8	12.9	14.1	12.5	13.7
28	15.9	20.1	20.2	18.9	11.7	18.2	16.1	14.6	13.6	9.4	12.6	11.5	8.1	10.2	14.1	14.9
29	19.3	39.5	23.1	23.3	8.4	12.8	15.4	11.5	9.2	13.4	10.5	12.6	17.5	12.8	10.5	13.2
30	20.8	21.3	14.6	16.4	18.1	18.7	13.5	24.2	16.1	8.1	5.9	12.9	13.3	9.4	13.6	17.5
31	17.2	17.8	20.1	20.1	13.8	11.1	10.3	19.9	15.5	14.2	11.8	8.6	9.4	12.2	9.1	12.6
32	34.7	21.9	21.7	36.3	8.2	17.9	20.2	11.4	17.3	8.5	15.3	13.7	11.3	12.5	11.4	8.2
33	21.2	24.1	26.5	12.8	15.7	9.7	15.7	12.7	8.5	11.4	8.1	10.2	13.4	11.4	11.2	15.1
34	17.5	21.2	16.3	16.7	14.9	13.5	17.8	11.9	19.4	8.3	14.9	9.7	6.9	8.1	9.9	14.5
35	19.6	16.7	19.2	19.1	18.5	16.1	13.2	12.6	17.1	11	13.5	13.4	11.5	13.3	9.3	7.6
LMWH plus warfarin TBIL
Patient No	Baseline	POD7	POD14	POD21	POM1	POM2	POM3	POM4	POM5	POM6	POM7	POM8	POM9	POM10	POM11	POM12
1	20.9	28.1	21.1	22.9	22.4	13.5	16.9	12.8	12.1	13.6	19.2	10.7	11.9	8.5	9.1	11.1
2	25.3	18.2	30.5	19.6	19	17.6	9.3	17.6	19	9.7	11.7	17.2	16.4	14.5	16.4	8.5
3	22.3	20.9	22.3	16.3	15.6	12.5	22.7	14.8	11.3	12.1	17	19.7	10.9	11.5	11.2	4.7
4	28.6	24.8	24.9	20.1	19.2	11.7	11.8	20.7	18.2	19.1	8.7	16	9.4	11.2	13.2	8.9
5	16.5	22.5	22.9	20.7	19.8	12.3	13.1	9.4	14.4	15.4	10.5	13.6	14.4	8.7	17.5	9.2
6	31.8	28.2	25.1	17.4	16.4	15.4	13.9	15.1	12.6	18.5	12.3	12.8	15.4	11.2	6.4	5.6
7	22.3	17.6	22.2	22.2	21.1	14.1	8.3	15.6	18.4	15.5	14.4	14.7	12.5	11.5	14	12.5
8	12.1	23.4	18.3	16.8	15.6	10.5	11.8	19.5	10.6	16.9	15.2	10.1	8.9	15.2	14.7	7.9
9	16.8	30.5	26.1	22.9	21.6	17.4	16.1	10.8	13.7	19.2	11.6	12.9	15.8	6.6	7.8	5.9
10	23.8	25.9	28.4	20.2	18.8	10.8	9.1	12.9	9.6	16.7	9.3	12.7	15.4	13	13.2	10.1
11	21.5	23.5	25.6	18.9	17.4	18.7	12.7	10.7	10.8	7.9	16.6	11.9	7.1	10.7	15.5	7.4
12	30.1	18.5	16.1	22.6	21	18.9	20.8	17.3	16.7	14.6	11.4	13.8	9.3	17.2	8.8	10.2
13	30.5	18.8	15.1	17.6	15.9	20.3	15.2	19.9	20.8	17.9	12.6	10.5	10.7	9.7	9.5	5.2
14	22.4	23.7	23.4	24.3	22.2	17.9	19.2	21.5	10	17.5	14.8	15.2	16.3	16	15.8	13.5
15	19.5	23.9	26.4	23.6	21.1	17.4	11.3	14.4	5.7	13.4	14.3	11.2	10.9	13.6	21.5	6.9
16	23.8	24.3	25.6	15.2	13.2	12.2	18.9	17.2	24.4	15.3	12.3	15	12.1	17.8	5.8	12.6
17	25.9	26.2	34.5	21.7	19.6	18.9	17	17.7	6.9	20.1	7.8	19.1	17.2	14.7	7.2	7.3
18	19.3	22.6	27.1	20.8	18.6	20.1	9.9	13.3	14.7	12.9	13.8	10.6	18.4	10.1	8.7	13.6
19	37.1	41.5	17.1	26.6	34.3	17.8	9.2	16.3	5.5	14.8	17.4	13.1	16.1	12.9	8.4	10.7
20	21.9	23.4	19.7	18.8	16.4	17.6	13.8	16.3	15.9	21.6	10.3	9.6	15.9	12.7	13.5	12.9
21	19.6	26.1	23.5	23.2	10.7	12.7	8.4	15.7	13.4	19.3	17.2	12.3	11.8	11.9	9.3	10.1
22	22.1	24.2	21.1	23.8	21.2	16.8	11.1	17.8	6.3	12.4	15.9	17.5	15.1	13.8	15.4	11.6
23	19.7	26.5	26.7	25.3	22.3	18.4	17.1	10.1	13.2	10.3	13.8	11.9	16.7	10.5	9.6	16.9
24	24.4	23.7	26.6	21.5	18.7	13.8	14	14.9	18.4	15.5	11.3	13.1	12.1	15.2	8.3	8.1
25	10.2	19.3	22.3	25.4	32.5	11.5	12.8	11	15.1	12.7	10.6	13.8	7.9	11.2	13.5	11.3
26	11.3	27.2	29.3	20.9	17.9	11.8	14.1	12.4	15.2	11.5	12.3	9.9	8.6	12.3	7.9	9.9
27	24.8	29.6	24.6	26.3	23.9	22.1	15.4	14.2	16.3	15.2	15.9	14.5	18.2	19.1	6.8	12.8
28	21.1	26.3	22.1	23.6	11.1	19.5	14.9	10.3	11.6	12.9	12.6	11.5	17.8	10.6	9.2	8.1
29	24.2	17.5	13.8	23.4	20.4	14.2	12.1	12.9	8.3	14	12.4	17.2	12.5	13.1	12.9	17.6
30	19.7	16.5	17.8	21.9	18.5	19.7	22.4	9.5	18	14.3	11.8	5.7	18.5	9.6	3.4	13.5
31	21.5	24.4	22.6	20.4	15.3	15.9	17.9	12.3	13.7	17.3	13.7	11.2	11	12.3	8.8	9.7
32	18.3	31.3	22.7	28.5	35.2	19.5	13.4	12.6	8.1	15.1	12.1	11.5	12.9	17.5	10.3	11.7
33	20.5	27.6	23.2	23.1	20.7	21.4	14.3	11.5	15.6	11.5	10.6	15.2	9.2	11.9	15.7	13.9
34	26.1	26.9	24.8	25.3	12.8	14.7	18.1	8.2	14.8	11.1	9.2	6.9	8.5	13.1	14.7	7.5
35	22.5	25.4	21.6	20.8	18.2	17.3	10.9	13.4	15.1	14.8	12.6	12.1	14.1	13.8	7.5	12.2

## Sheet: ALB
Raw data to Table 5 (main text)
Rivaroxaban ALB
Patient No	Baseline	POD7	POD14	POD21	POM1	POM2	POM3	POM4	POM5	POM6	POM7	POM8	POM9	POM10	POM11	POM12
1	33.8	31.8	32.7	46.4	40.6	39.7	42.2	41.6	45.3	45.8	39.1	43.1	46.2	44.2	50.9	45.2
2	29.9	27.4	39	33.8	35.3	33.2	41.1	35.2	47.4	40.6	37.5	40.6	50.6	49.7	48.1	50.3
3	30.7	32.4	33.5	32.1	43	39.5	49	41.6	39.5	48.4	39.7	39	40.8	51.2	47.9	51.4
4	30.6	33.5	34.7	34.2	34.5	42.2	47.7	44.4	51.6	40	40.1	41.2	43.4	40.5	46.3	48.6
5	31.3	29.9	31.2	34.5	36.5	35	36.6	37.3	43.7	42.1	36.6	41.6	48.3	46.9	44.4	45.1
6	34.1	25.6	30.9	30.9	38.3	37.8	45.1	40.2	45.8	44	33.6	38.1	53.2	51.2	43.3	51.6
7	30.2	30.9	32.4	27.8	34.9	40.9	45.4	43.4	47.9	40.7	39.1	35.1	46.2	46.8	40.4	51.8
8	29.7	35.6	37.2	33.2	37.6	42.7	39.1	45.3	50	43.5	37.2	40.6	42.5	39.5	39.1	43.6
9	33.9	27.6	29.3	31.2	39.6	40.1	42.7	42.8	42.1	45.1	41.5	48.7	49.7	36.5	39.6	45.9
10	31.3	28.8	30.6	45.4	32.4	38.8	40.4	41.6	45.2	38.5	38.9	53	48.8	47.5	42.5	47.4
11	30.1	30.8	32.7	32.7	41	47.1	41.2	50	47.3	47.2	41.8	40.4	50.4	52.3	44.6	53.1
12	33.9	34.4	40.1	35.5	35.5	42.9	41.6	45.9	49.4	45.8	46.9	43.3	52	46.3	42.4	47.8
13	34	33.6	35.7	30.5	31.4	45.1	44.5	48.2	51.5	37.8	45.3	37.2	50.6	49.4	43.3	49.1
14	33.8	27.3	29.5	48.8	38.3	48.3	36.9	51.5	43.6	44.8	48.8	45.6	48.1	46.9	43.8	54.3
15	35.2	26.5	28.8	32.2	33.4	37.6	36.4	42.1	45.7	40	44.6	39.1	41.5	40.3	46.8	45.6
16	36.9	38.6	41	37.9	40.5	47.8	48.2	51.2	56	47.2	39.4	44.9	53.7	52.5	39.3	43.4
17	33.5	25.7	28.2	32.6	38.6	44.3	40.4	47.8	49.9	45.4	45.8	49.7	40.3	39.1	48.9	53.3
18	32.7	29.6	32.2	38.9	45.5	48.3	41.7	44.9	52.6	42.4	43.4	46.1	41.5	40.3	43.6	49.3
19	33.6	27.1	29.8	36.4	35.2	50.9	34.5	49.6	50.1	42.2	45.3	43.7	43.6	42.4	43	52.7
20	30.9	42.3	41.1	38.2	41.9	49.8	40.8	42.9	46.5	49	40.8	45.6	48.7	47.7	42.2	52.4
21	35.4	31.5	34.4	35.4	32.4	47.7	43.5	40.9	38.6	37.8	42.4	42.9	35.4	34.2	45.5	47.9
22	36.1	28.2	31.2	36.9	35.3	36.4	36.3	39.7	49.7	40.8	37.8	44.5	47.7	45.6	47.5	43.8
23	41.7	31.9	35	32.2	40.9	35.3	39.1	38.7	41.8	46.5	39.1	39.9	51.4	50.2	45.1	44.6
24	34	36.2	39.4	33.4	46.5	33.8	42.2	37.3	38.9	51.2	50.4	41.2	49.7	43	52.5	54.3
25	33.5	40.3	43.6	46.6	42.8	44.1	44	37.7	41	48.6	46.1	53.3	41.2	46.3	44	54
26	33.6	41.6	35	35.2	36.2	37.8	41.4	40.5	43.1	42.1	43.1	49.5	48.3	42.5	48.5	48.8
27	39.1	29.2	30.9	38.1	39.3	41.4	40.1	42.5	42.5	45.3	39.5	45	47	49.3	50.9	54.9
28	36.5	25.5	27.3	33.4	40.8	39.1	48.4	40.2	44.5	46.9	48.8	40.4	50.8	51.1	43.1	47.5
29	36.4	32.7	34.6	42.9	37.9	39.9	44.2	41	41.5	44.1	35.1	50.6	45.4	48.5	36.8	49.2
30	31.5	44.4	37.1	28.8	50.6	40.3	46.4	41.4	43.5	50.9	40.6	36	48.7	38.8	43.3	45.9
31	33.6	30.8	32.9	34.2	46.7	43.2	49.6	44.3	45.5	43.1	43.3	41.5	44.4	45.9	46.2	45.3
32	31.8	30.8	33.2	36.8	38.4	35.6	38.9	36.7	40.5	44.9	50.3	39.3	39.7	44.6	39.2	50.8
33	36.5	31.6	33.9	39.2	34.2	35.1	49.1	46.2	51.8	40.2	46.8	46.7	53.5	48.4	45	47.4
34	38.6	26.9	29.3	32.8	41	38.7	45.6	40.8	42.5	47	48.9	40.8	45.8	41.1	37.6	40.5
35	30.4	33.5	36	27.5	30.2	39.1	48.7	40.2	38.2	48.2	38.1	35.9	49.7	47.3	42.6	46.6
LMWH plus warfarin ALB
Patient No	Baseline	POD7	POD14	POD21	POM1	POM2	POM3	POM4	POM5	POM6	POM7	POM8	POM9	POM10	POM11	POM12
1	36.3	25.8	28.7	35.1	32.5	38.9	41.2	39.9	46.1	44.5	51.4	53.2	44.1	45.3	42.4	42.7
2	31.5	28.8	33.3	33.4	33.4	39.8	34.8	34.8	43.9	48.5	46.2	39.9	49.5	46.5	40.9	47.2
3	38.7	40.1	43.7	37.2	37.9	44.3	41.2	42.7	47.2	51.1	45.7	41.2	50.9	50.9	43.2	48.7
4	30.2	26.6	29.9	31.7	43.1	49.5	44	34.4	41.2	50	45	43.4	40.1	52.1	36.7	45.8
5	32.2	27.4	35.2	38.8	25.3	31.7	36.9	36.6	47.8	47.9	48.4	48.8	46.4	47.9	40.3	42.2
6	34.1	31.5	32.2	32.3	42	40.4	39.8	38.6	40.8	36.6	50.5	34.4	50.6	50.4	37.4	48.6
7	30.6	40.5	33.8	38.4	40.4	43	43	35.4	46.4	39.6	48.2	45.9	46.1	42.6	43	48.7
8	33.3	35.7	29.2	34.8	37.8	42.1	44.9	38.3	42.3	38.3	53.7	50.6	38.7	49.8	41.2	40.4
9	34.8	28.2	34.6	38.2	33.8	36.9	42.4	40	45.2	47.5	47.3	43.5	35.6	45.6	44.8	42.6
10	28.1	32.8	36	39.2	32	34.2	41.2	33.5	45.7	42.7	51.9	46.9	46.5	43.6	42.3	44
11	36.7	43.2	31.3	33.8	32.5	38.4	49.6	42.3	39.8	46.5	52.4	43.2	53.4	43.1	45.3	49.6
12	36.3	26.4	38.5	39.1	36.7	41.5	41.4	41	44.6	44.4	46.7	50.1	48.5	47.7	50.5	44.2
13	28.2	34.7	30	31.4	33.8	37.5	43.5	33.1	36.4	45.4	40.5	52	51.7	44.8	49	45.4
14	35.1	31.7	28.3	28.2	36.4	39	46.6	40.2	35.7	46	47.1	49.5	49.3	47.2	52.6	50.5
15	30.2	33.3	33.9	32.5	29.7	31.2	35.8	35.5	36.5	49.1	50.1	39.9	42.8	40.3	48.5	41.7
16	37.9	28.7	30.4	36.4	40.6	46	45.9	42.8	48.4	41.7	43.2	46.1	52.1	51	43.4	39.4
17	35.4	34.1	32.1	33.6	32.9	37.2	42.3	41.1	45.5	41.4	49.1	44.9	41.8	43.1	42.5	49.2
18	29.3	35.5	33.3	33.9	37.8	41	46.2	38.2	50.7	42.6	41.8	48.8	43.1	51.2	40	45.1
19	32.3	30.6	26.5	29.7	33	35.1	48.7	38.1	41.4	43.6	46.9	41.6	45.3	46.2	41.8	48.4
20	38.7	37.7	27.9	34.2	37.1	33.7	47.5	45	45.8	41.8	51.8	47.9	50.7	50.1	47.2	36.2
21	27.4	29.1	31.3	30.3	31.9	34.5	45.3	33.9	36.8	35.5	49.1	44.4	38.1	44.7	38.7	43.4
22	30.3	27.3	26.8	28.6	36.3	40.3	33.9	37.6	42.3	42	49	50	45.4	48.9	38.6	39.2
23	34.8	32.8	32.3	29.2	31.4	45.4	36.8	42.8	40.5	44.9	47.5	51.6	49.9	43.8	35.2	40.9
24	41.6	29.2	33.6	33.5	33.5	27.5	35.4	47.6	44.7	37.9	45.7	41	42.6	45.7	46.4	49.5
25	38.9	31.8	26.9	30.7	40.1	44.1	44.5	45.1	41.8	40.9	48.6	47.5	45.8	52.1	42.8	49.1
26	36.3	33.1	28.4	33.4	33.7	37.7	39.6	38.7	44.4	44.2	41.9	51.9	41.9	45.5	39.7	43.8
27	35.4	26.4	41.9	36.8	37.9	41.9	43.3	42.8	47.7	46.2	40.7	47.6	48.6	37.5	40.6	49.8
28	36.9	27.9	26.7	37.8	34.9	38.9	41.1	43.7	48.6	43.8	41.3	40.4	50.3	48.3	45.2	42.3
29	34.3	41.4	34.1	30.2	34.1	38.1	42	41.3	40.9	42.7	44.3	37.5	47.6	45.3	31.4	43.9
30	35.7	26.2	29.3	35.2	30.6	34.6	42.5	47.9	51.2	51.2	46.5	48.6	37.8	41.2	36.8	40.5
31	32.8	33.6	40.1	30.5	35.8	39.8	45.5	40.2	43.5	43.3	44.4	52.5	48.2	46.2	39.4	39.8
32	34.5	28.8	33.8	31.9	33.9	39.4	38	42.1	48.9	45.3	45.4	46.6	47	44.5	46.3	45.2
33	29.7	39.6	31.9	28.6	37.5	43	37.6	37.5	41.6	48.5	46	49.8	50.9	47.9	42.2	41.7
34	35.2	33.3	39.7	30.2	31.8	37.5	38.7	44.4	43.2	37.8	51.1	47.4	43.7	41.8	45.3	37.4
35	40.4	31.4	36.2	38	36.2	44.4	39.6	45.7	51	48.9	41.7	40.1	50	49.1	34.4	40.8

## Sheet: INR
Raw data to Table 5 (main text)
Rivaroxaban INR
Patient No	Baseline	POD7	POD14	POD21	POM1	POM2	POM3	POM4	POM5	POM6	POM7	POM8	POM9	POM10	POM11	POM12
1	1.85	1.64	1.24	1.81	1.87	1.21	1.26	1.11	1.06	0.73	0.98	0.83	1.1	1.14	1.06	1.03
2	0.83	1.36	1.7	1.16	1.43	1.06	1.29	0.85	1.11	0.92	1.19	1.37	0.84	1.25	0.84	1.33
3	1.28	1.41	0.93	1.1	1.18	0.8	0.75	0.78	0.85	0.86	0.95	1.38	1.47	1.01	0.77	0.79
4	1.22	1.33	1.44	1.37	1.46	1.07	1.18	1.04	1.12	0.99	1.15	1.59	0.93	0.95	1.22	1.01
5	1.53	1.63	1.89	2.01	2.11	1.71	0.91	1.67	1.36	0.67	1.29	1.63	1.46	0.77	0.87	1.11
6	1.94	1.53	1.21	1.04	1.15	0.87	1.42	0.89	0.79	1.01	0.9	0.82	1.51	1.19	0.98	1.24
7	1.95	1.68	1.55	1.24	1.36	1.09	0.79	0.88	0.99	0.85	1.23	1.6	0.92	1.04	1.23	1.03
8	1.73	1.75	1.65	0.82	0.76	1.33	0.95	0.85	0.88	0.83	1.32	1.43	1.05	0.86	1.15	1.38
9	1.58	1.84	2.34	1.27	1.2	1.26	0.91	0.89	0.81	0.78	1.08	1.2	0.87	0.73	1.44	0.84
10	1.62	1.42	1.21	0.97	0.89	1.44	0.8	1.28	0.99	0.89	1.06	1.35	1.24	0.92	0.83	0.96
11	0.87	1.81	0.7	1.26	1.17	0.82	1.31	0.86	0.86	1.06	1.04	0.95	1.61	0.84	1.12	0.97
12	0.99	1.13	2.01	2.2	2.1	1.76	1.34	1.49	1.78	0.76	1.63	0.79	1.45	0.97	1.21	0.93
13	1.46	1.59	1.34	1.08	0.97	1.61	0.82	0.96	1.64	1.17	0.96	1.21	1.09	1.65	0.87	1.41
14	1.18	1.3	1.04	1.14	1.02	0.95	1.25	0.81	0.98	0.98	0.75	1.03	0.72	0.99	1.49	1.28
15	1.15	1.26	1.19	2.16	2.22	1.34	0.85	1.72	1.57	1.09	0.79	1.15	1.01	0.89	1.32	1.38
16	0.97	0.81	0.97	1.05	1.12	1.13	1.5	0.86	0.76	0.75	0.96	0.82	0.98	0.87	0.82	0.75
17	1.43	1.56	1.65	1.19	1.27	0.87	0.87	0.73	0.9	1.13	1.23	1.21	0.79	0.82	1.27	0.91
18	1.95	1.57	1.38	1.65	1.74	1.33	0.81	1.18	1.36	1.24	0.95	1.33	1.16	0.86	1.77	1.36
19	1.19	1.86	1.04	2.19	2.29	1.37	1.2	1.71	1.19	1.12	0.86	1.13	1.09	1.01	0.94	1.58
20	0.82	1.22	1.37	1.16	1.27	0.84	1.04	0.77	0.87	0.97	0.92	0.99	1.45	0.81	0.87	1.08
21	1.38	1.67	1.68	1.6	1.72	1.28	0.77	1.27	1.41	0.79	1.22	0.82	1.08	1.32	1.61	1.52
22	1.01	0.89	2.09	1.53	1.47	1.02	1.03	1.19	1.15	1.21	1.36	1.25	0.71	1.34	1.46	0.83
23	0.83	1.39	1.75	1.83	1.76	1.43	1.66	1.48	1.43	1.05	1.41	1.11	1.12	1.52	0.8	1.16
24	1.22	1.83	1.83	2.23	2.15	0.81	0.81	1.87	1.18	0.82	1.48	0.88	0.79	1.06	0.73	1.25
25	1.49	1.54	1.93	2.23	2.14	0.98	1.02	1.86	1.69	0.76	1.07	0.73	0.75	0.74	0.99	1.93
26	1.23	1.47	1.43	2.42	2.32	0.95	1.25	1.04	1.96	1.29	1.06	0.94	0.71	1.57	1.62	0.88
27	0.92	1.56	2.13	2.24	2.13	0.85	1.17	1.05	1.76	1.29	1.75	0.89	0.85	1.39	1.64	1.36
28	1.52	1.83	1.16	1.87	1.75	1.36	1.34	1.31	1.37	1.58	0.77	1.03	1.11	1.15	0.83	1.66
29	1.97	1.59	1.33	0.71	0.77	1.37	0.81	0.83	0.88	1.61	1.02	0.72	1.04	1.29	1.4	0.98
30	0.86	0.77	1.35	1.22	1.29	0.88	1.75	0.8	0.89	0.79	1.01	1.07	0.72	0.88	0.84	0.97
31	1.43	1.57	1.32	1.68	1.76	1.34	1.59	1.25	0.92	1.56	0.96	0.92	1.05	0.71	0.82	0.81
32	1.46	1.59	0.88	0.99	1.08	0.95	0.92	1.15	0.73	1.38	1.02	0.91	0.95	1.18	0.91	0.98
33	0.86	0.98	1.64	1.35	1.05	1.61	1.3	0.9	0.79	1.14	1.27	0.87	1.04	0.99	1.03	1.25
34	1.01	1.12	1.75	1.26	1.37	0.92	1.08	0.84	1.02	1.38	1.32	0.92	0.87	1.14	0.77	0.97
35	1.31	1.39	1.87	2.01	1.13	0.89	0.81	1.19	0.77	0.87	1.41	1.08	0.91	0.76	1.75	0.71
LMWH plus warfarin INR
Patient No	Baseline	POD7	POD14	POD21	POM1	POM2	POM3	POM4	POM5	POM6	POM7	POM8	POM9	POM10	POM11	POM12
1	1.52	2.46	2.14	2.66	2.43	1.65	1.28	1.22	1.26	1.07	0.99	0.96	1.11	1.17	1.16	0.97
2	1.79	1.84	2.78	2.06	1.8	1.56	1.61	1.13	0.84	1.15	0.75	0.71	1.34	1.09	1.34	1.1
3	1.5	2.56	2.16	2.78	2.51	1.27	0.95	1.09	0.73	1.3	0.85	0.85	0.73	1.38	1.12	1.08
4	1.61	1.22	2.08	2.42	1.87	1.62	1.61	0.97	0.8	1.05	1.1	1.09	1.44	1.07	0.93	1.32
5	1.39	1.46	2.62	2.74	1.77	1.53	1.19	0.73	1.36	1.19	1.24	1.22	1.21	0.89	1.58	1.04
6	1.35	1.8	2.92	1.98	2.29	1.33	1.05	1.15	0.98	1.08	0.92	0.86	1.52	1.54	0.88	0.84
7	1.16	2.5	2.16	2.67	2.57	1.76	1.03	1.44	1.4	1.02	1.32	1.35	0.75	1.19	0.96	0.95
8	1.28	2.42	2.62	2.58	1.79	1.03	1.66	1.43	1.02	0.88	0.92	0.94	1.43	0.94	1.25	0.72
9	1.26	2.34	2.18	2.49	2.23	1.36	1.51	0.95	1.28	1.62	1.17	1.17	1.35	1.31	1.47	1.08
10	1.28	1.26	2.36	2.25	1.77	1.24	1.16	1.51	1.1	1.07	1.1	0.96	1.23	1.04	1.13	0.94
11	1.75	2.58	2.44	2.78	2.02	1.1	1.12	1.22	1.31	1.34	1.24	1.27	1.16	1.01	1.41	1.28
12	1.09	2.1	2.54	2.29	2.16	1.23	1.63	0.97	1.05	1.31	0.96	0.98	1.57	0.95	0.89	0.98
13	1.5	2.12	2.42	2.3	2.24	1.86	1.19	1.34	0.76	0.81	0.68	0.76	1.02	1.03	1.08	0.92
14	1.21	1.44	2.4	2.61	2.1	1.71	1.17	1.47	1	1.44	0.9	0.87	1.18	0.94	1.23	1.03
15	0.82	2.28	1.78	2.44	2.06	1.56	1.28	1.04	0.79	1.18	0.67	0.67	1.22	1.01	1.25	0.79
16	1.59	2.52	2.6	2.71	1.82	1.32	1.3	1.33	1.12	0.91	1.06	1.02	1.19	1.14	1.05	0.93
17	1.35	2.32	2.58	2.75	2.22	1.83	1.49	0.72	1.1	1.26	1.03	1.05	1.41	1.13	0.95	1.18
18	1.32	1.9	2.42	2.13	2.18	1.39	1.28	0.82	1.59	0.97	1.1	1.01	1.19	1.63	1.12	1.32
19	1.41	2.54	2.67	2.76	2.03	1.37	1.1	0.81	1.35	0.92	1.24	1.24	0.89	1.34	1.17	0.97
20	1.5	2.92	2.08	2.13	2.81	1.23	1.76	1.34	1.11	1.04	1.01	0.97	1.51	1.11	0.99	1.37
21	1.15	1.84	2.81	2.04	1.8	1.25	1.07	1.45	1.21	0.81	1.14	1.09	0.87	1.22	1.15	1.11
22	1.49	2.38	2.46	2.57	2.51	1.64	0.92	1.36	1.11	0.89	1.02	1.06	1.04	1.13	1.07	1.18
23	1.11	2.96	2.79	2.86	2.14	1.73	1.39	0.97	1.06	1.15	0.98	0.98	1.29	1.09	0.8	1.32
24	1.32	2.92	2.04	2.09	2.05	1.35	1.62	1.22	0.93	1.3	0.83	0.82	1.57	1.01	1.45	1.06
25	1.78	3.38	2.74	2.54	1.68	2.01	1.29	1.03	1.68	0.96	1.56	1.54	0.79	1.21	1.02	1.19
26	1.15	2.74	2.66	2.09	2.36	1.32	1.58	1.23	1.09	1.37	1.03	0.97	1.37	0.88	0.87	1.07
27	1.22	3.72	2.58	2.35	2.26	1.17	1.07	1.56	1.37	0.98	1.29	1.29	0.91	0.96	0.84	0.99
28	1.44	3.52	2.53	2.42	2.16	1.64	1.27	0.73	1.35	1.23	1.15	1.29	1.07	0.92	1.23	0.92
29	1.41	2.3	2.82	2.51	1.97	1.87	1.36	0.96	0.86	1.04	0.77	0.77	1.13	1.17	1.37	1.25
30	1.15	3.18	2.34	2.38	2.53	1.04	1.39	0.74	1.5	1.29	1.39	1.38	1.01	0.88	1.01	1.09
31	1.46	2.16	2.36	2.35	2.14	1.43	1.2	1.06	1.2	1.02	1.12	1.1	1.07	1.05	0.96	1.35
32	1.17	1.54	2.68	2.12	2.17	0.92	1.11	1.03	0.94	0.72	0.87	0.81	1.03	0.96	1.46	1.31
33	1.49	2.36	2.52	2.53	2.08	1.12	0.82	1.56	1.3	0.95	1.21	1.24	0.83	1.21	1.01	1.2
34	1.63	2.34	2.76	2.5	2.15	1.21	1.57	1.31	1.02	0.73	0.91	0.93	1.13	1.02	0.98	1.42
35	1.52	1.18	2.56	2.33	2.39	1.84	1.18	1.06	0.98	1.1	0.88	0.86	1.21	1.22	1.15	1.22
POD, postoperative day; POM, postoperative month; ALT, alanine transaminase; TBIL, total bilirubin; ALB, albumin; INR, international normalized ratio.
